# Supplementary material for: Relevance of the Ejaculate Fraction and Dilution Method on Boar Sperm Quality during Processing and Conservation of Seminal Doses
Source: Vet Sci. 2021 Nov 27;8(12):292. doi: 10.3390/vetsci8120292 (PMC8704743; doi:10.3390/vetsci8120292)
Supplement: Supplementary file 1 [file vetsci-08-00292-s001.zip]

Archive with 1 entries (1 files):
- vetsci-1453312-supplementary.pdf
